# Supplementary material for: Prognostic Value of Baseline Serum Pro-Inflammatory Cytokines in Severe Multisystem Inflammatory Syndrome in Children
Source: J Clin Med. 2024 Nov 26;13(23):7177. doi: 10.3390/jcm13237177 (PMC11642126; doi:10.3390/jcm13237177)
Supplement: Supplementary file 1 [file jcm-13-07177-s001.zip]

Archive with 1 entries (1 files):
- jcm-3266742-supplementary.pdf
